# Supplementary material for: PLEKHG1: New Potential Candidate Gene for Periventricular White Matter Abnormalities
Source: Genes (Basel). 2024 Aug 20;15(8):1096. doi: 10.3390/genes15081096 (PMC11353482; doi:10.3390/genes15081096)
Supplement: Supplementary file 1 [file genes-15-01096-s001.zip]

Archive with 1 entries (1 files):
- genes-3123348-supplementary.pdf
